# Supplementary material for: Evaluating the Sensitivity of Heat Wave Definitions among North Carolina Physiographic Regions
Source: Int J Environ Res Public Health. 2022 Aug 16;19(16):10108. doi: 10.3390/ijerph191610108 (PMC9408726; doi:10.3390/ijerph191610108)
Supplement: Supplementary file 1 [file ijerph-19-10108-s001.zip]

Archive with 1 entries (1 files):
- ijerph-1842872-SI.pdf
